# Supplementary material for: Whole Exome/Genome Sequencing Joint Analysis of a Family with Oligogenic Familial Hypercholesterolemia
Source: Metabolites. 2022 Mar 18;12(3):262. doi: 10.3390/metabo12030262 (PMC8955453; doi:10.3390/metabo12030262)
Supplement: Supplementary file 1 [file metabolites-12-00262-s001.zip]

Archive with 1 entries (1 files):
- metabolites-1586567-supplementary.pdf
